# Supplementary material for: WNK regulates Wnt signalling and β-Catenin levels by interfering with the interaction between β-Catenin and GID
Source: Commun Biol. 2020 Nov 12;3:666. doi: 10.1038/s42003-020-01386-2 (PMC7665214; doi:10.1038/s42003-020-01386-2)
Supplement: Supplementary file 4 — Supplementary Data 1 [file 42003_2020_1386_MOESM4_ESM.xlsx]

## Sheet: Fig.1a
AXIN2		0hr	8hrs	24hrs
	Control siRNA	24.3226	71.7598	97.1923
		16.9345	73.3139	73.1457
		20.6883	62.3323	129.662
	siWNKs	12.3053	13.8177	12.3615
		15.1155	15.1968	13.4198
		18.9441	18.8154	13.858
c-Jun		0hr	8hrs	24hrs
	Control siRNA	13.0536	58.1085	88.4194
		12.9101	56.3957	95.8953
		12.5914	49.8049	115.685
	siWNKs	10.004	6.68917	20.7809
		10.1521	11.6878	10.3065
		9.49957	10.3172	11.0195

## Sheet: Fig.1b
AXIN2		Control vector	DVL1
	Control siRNA	10.9741	52.9388
		12.3033	82.2491
		10.6181	164.812
	siWNKs	5.53276	9.78315
		2.37879	9.07416
		4.96819	2.41792
c-Jun		Control vector	DVL1
	Control siRNA	8.57509	106.267
		8.40444	130.732
		7.37105	63.0011
	siWNKs	0.97504	7.50413
		1.49196	6.3386
		1.20077	7.15441

## Sheet: Fig.1c
AXIN2		0hr		8hrs		24hrs
		Control vector	DVLs	Control vector	DVLs	Control vector	DVLs
	Control siRNA	13.2059	28.3441	26.5099	30.6486	100.299	98.4206
		15.5904	28.3887	25.1681	32.4252	100.137	102.037
		13.8942	29.3766	26.152	30.5686	99.5647	97.9103
	siWNKs	12.3675	11.1534	10.8293	10.3369	9.75465	9.71868
		11.3689	10.6859	9.83387	9.88929	12.0341	9.40707
		10.4594	9.26839	10.5931	9.46984	11.0821	8.36985
c-Jun		0hr		8hrs		24hrs
		Control vector	DVLs	Control vector	DVLs	Control vector	DVLs
	Control siRNA	17.0552	30.7459	15.089	30.2591	100.989	93.0989
		9.91077	31.031	14.5643	29.3753	102.84	93.3806
		15.4112	28.5268	12.9289	28.2116	96.1713	86.7705
	siWNKs	13.9599	12.4926	11.6895	11.0978	11.1816	10.2525
		13.7453	11.0762	10.9574	13.2305	11.3742	13.5673
		10.523	12.047	10.1129	10.262	11.8044	12.8959

## Sheet: Fig.1d
AXIN2		0hr		8hrs		24hrs
		Control vector	WNK1	Control vector	WNK1	Control vector	WNK1
	Control siRNA	10.3068	17.4327	83.7147	92.6629	100.482	112.927
		11.6989	23.7691	79.9107	93.594	116.114	122.18
		16.5237	19.6563	83.3723	88.0181	83.4043	116.496
	siDVLs	3.93555	22.416	4.74126	87.7223	4.86938	117.186
		3.11887	22.6133	5.58069	86.2836	5.33091	118.538
		2.18349	20.7551	5.25761	82.0854	5.01009	113.003
c-Jun		0hr		8hrs		24hrs
		Control vector	WNK1	Control vector	WNK1	Control vector	WNK1
	Control siRNA	12.9113	12.0845	51.3297	59.0976	94.214	114.535
		12.5647	14.2188	59.15	60.2193	101.362	121.145
		12.6572	12.7231	60.62	58.2419	104.424	121.9
	siDVLs	3.81684	16.1949	5.29683	49.5002	5.52705	119.329
		4.70352	14.9688	4.78366	66.5855	6.02187	133.506
		4.00475	14.2916	5.5361	62.8874	5.25725	114.695

## Sheet: Fig.1e
AXIN2		Control vector	beta-Catenin
	Control siRNA	9.38517	92.279
		9.45977	91.9607
		11.6318	115.76
	siWNKs	2.60012	1.91171
		1.40817	3.3048
		0.802992	2.47423
c-Jun		Control vector	beta-Catenin
	Control siRNA	13.8984	109.809
		13.1554	108.924
		6.91238	81.2671
	siWNKs	2.93622	2.68913
		2.41012	2.60496
		1.73349	2.46484

## Sheet: Fig.1f
AXIN2		0hr		8hrs		24hrs
		Control vector	WNK1	Control vector	WNK1	Control vector	WNK1
	Control siRNA	12.4307	13.9413	65.9042	75.9744	97.9282	114.236
		12.5588	13.5941	65.818	65.9907	100.826	110.81
		13.8503	12.6656	65.526	70.6657	101.246	110.456
	sibeta-Catenin	6.10015	8.32447	8.90282	10.4789	13.5382	10.6665
		6.25599	6.72381	9.61908	10.5234	14.5545	10.7023
		5.49846	6.97361	9.2485	9.73308	13.9216	10.6918
c-Jun		0hr		8hrs		24hrs
		Control vector	WNK1	Control vector	WNK1	Control vector	WNK1
	Control siRNA	12.7345	15.1014	45.5909	46.0673	104.523	118.571
		13.757	14.8938	43.8579	45.3901	91.0114	116.477
		14.4895	13.7331	41.6832	47.9425	104.466	115.187
	sibeta-Catenin	5.5079	9.43334	9.66962	13.4417	13.1548	10.9593
		5.71645	7.58744	10.6395	17.3127	12.9706	11.0163
		5.30536	7.75118	10.6765	13.5847	12.8688	11.4015

## Sheet: Fig.1g
b-Catenin		Control medium		Wnt CM
		DMSO	MG132	DMSO	MG132
	Control siRNA	0.436208	1.26464	1.20844	1.98958
		0.431985	2.00577	1.22789	1.78677
		0.419703	1.79557	1.21503	1.95822
	siWNKs	0.306053	1.53474	0.799861	1.35094
		0.226781	1.78753	0.755081	1.93636
		0.234426	2.28014	0.76571	1.76825

## Sheet: Fig.4b
AXIN2		0hr	8hrs	24hrs
	Control	7.33494	68.8762	80.2418
		9.1679	92.7698	114.287
		9.83743	87.3015	105.471
	26016	9.69621	5.96722	9.08984
		11.715	8.46067	16.2068
		5.28116	15.5684	9.56367
c-Jun		0hr	8hrs	24hrs
	Control	1.77883	51.6444	118.073
		4.17837	26.6553	81.7685
		19.996	41.6098	100.158
	26016	5.49689	8.77263	13.2869
		9.48884	10.8847	7.40447
		7.79618	10.2308	10.7412

## Sheet: Fig.4g
AXIN2		0hr	8hrs	24hrs
	Control	32.214	58.5809	101.643
		7.93636	66.5133	96.1334
		27.9739	64.6458	102.224
	#13	25.795	21.035	26.8345
		0.00252582	24.0214	24.9541
		30.4008	23.6954	27.4081
c-Jun		0hr	8hrs	24hrs
	Control	21.7034	28.5764	95.4166
		18.2513	29.3903	101.29
		16.5346	29.7321	103.293
	#13	25.1184	16.5534	20.8232
		18.2556	21.0374	22.0062
		17.5156	15.8281	22.9474

## Sheet: Fig.6a
Cell viability
	μM	Measured values			Average
STOCK2S-26016	0.01	0.507	0.504	0.544	0.518333
	0.5	0.473	0.525	0.511	0.503
	1	0.466	0.487	0.493	0.482
	5	0.349	0.301	0.348	0.332667
	10	0.198	0.208	0.194	0.2
	20	0.114	0.092	0.101	0.102333
	50	0.036	0.042	0.033	0.037
	100	0.031	0.014	0.022	0.0223333
#13	0.01	0.575	0.188	0.3	0.354333
	0.5	0.415	0.203	0.211	0.276333
	1	0.422	0.213	0.229	0.288
	5	0.319	0.193	0.221	0.244333
	10	0.279	0.2	0.579	0.352667
	20	0.337	0.374	0.371	0.360667
	50	0.233	0.33	0.326	0.296333
	100	0.296	0.19	0.296	0.260667

[truncated: 4 more sheets: Fig.6b, Fig.6c, Fig.6d, Fig.6e]
